# Supplementary material for: Biocompatible Phosphorescent O2 Sensors Based on Ir(III) Complexes for In Vivo Hypoxia Imaging
Source: Biosensors (Basel). 2023 Jun 26;13(7):680. doi: 10.3390/bios13070680 (PMC10377268; doi:10.3390/bios13070680)
Supplement: Supplementary file 1 [file biosensors-13-00680-s001.zip]

Archive with 5 entries (4 files):
- biosensors-2413506-supplementary.pdf
- Optimized structures/
- Optimized structures/Ir1.xyz
- Optimized structures/Ir2.xyz
- Optimized structures/Ir3.xyz
