# Supplementary material for: Biocompatible Phosphorescent O2 Sensors Based on Ir(III) Complexes for In Vivo Hypoxia Imaging
Source: Biosensors (Basel). 2023 Jun 26;13(7):680. doi: 10.3390/bios13070680 (PMC10377268; doi:10.3390/bios13070680)
Supplement: Supplementary file 1 [file biosensors-13-00680-s001.zip › Optimized structures/Ir1.xyz]

C       -4.786494000      3.334067000      1.537830000
C       -4.940921000      1.837898000      1.747801000
H       -5.555708000      1.706860000      2.649110000
C       -5.617474000      1.168465000      0.552495000
Ir       0.706301000     -0.258158000     -0.016798000
N        2.150646000      1.040729000      0.716668000
N       -0.723261000     -1.570650000     -0.730605000
N        0.263574000      0.955390000     -1.738210000
N       -0.647290000      1.193125000      0.716540000
C        2.658002000      2.091414000      0.041413000
C        3.556067000      2.980467000      0.635124000
C        3.901716000      2.777400000      1.988663000
C        3.386494000      1.686601000      2.682720000
C        2.507747000      0.802094000      2.026878000
C        1.917800000     -0.390640000      2.551035000
C        1.072869000     -1.138024000      1.748471000
C       -2.035726000     -1.500426000     -0.446258000
C       -2.953530000     -2.395961000     -1.006288000
C       -2.476361000     -3.382800000     -1.893110000
C       -1.113866000     -3.455808000     -2.181228000
C       -0.231398000     -2.543783000     -1.577820000
C        1.195443000     -2.508942000     -1.682105000
C        1.899415000     -1.561133000     -0.958426000
C        0.644565000      0.665557000     -3.004392000
H        1.244273000     -0.226839000     -3.127001000
C        0.282518000      1.480134000     -4.078691000
H        0.607028000      1.225112000     -5.080396000
C       -0.502210000      2.619183000     -3.832859000
H       -0.802139000      3.268064000     -4.648340000
C       -0.909714000      2.912685000     -2.525021000
H       -1.532077000      3.773346000     -2.316463000
C       -0.500437000      2.050018000     -1.510552000
C       -1.800332000      2.721494000      1.746214000
C       -2.635944000      3.334606000      2.822043000
C       -4.663909000      1.054555000     -0.629932000
O       -3.420931000      1.282843000     -0.522611000
H       -6.216345000      0.527599000     -1.860300000
N       -5.214519000      0.658535000     -1.804344000
C       -4.404503000      0.448801000     -3.002868000
H       -3.507864000     -0.125566000     -2.753450000
H       -4.086488000      1.401625000     -3.441844000
H       -4.989876000     -0.105822000     -3.738736000
C       -4.377321000     -2.289196000     -0.571557000
O       -4.673266000     -1.827634000      0.573508000
N       -5.323543000     -2.712423000     -1.449252000
H       -5.063047000     -2.957647000     -2.395512000
C       -6.740658000     -2.704807000     -1.096009000
H       -6.893246000     -3.213370000     -0.139650000
H       -7.123165000     -1.682545000     -1.000163000
H       -7.304950000     -3.224082000     -1.872354000
C        4.118774000      4.160705000     -0.089879000
O        4.443178000      5.213260000      0.538670000
N        4.266456000      4.041856000     -1.436751000
H        4.127018000      3.146160000     -1.885655000
C        4.766854000      5.151850000     -2.245443000
H        5.818041000      5.363971000     -2.020044000
H        4.673332000      4.892379000     -3.301477000
H        4.185589000      6.056693000     -2.045200000
H        2.317992000      2.210365000     -0.978861000
H        4.573780000      3.479801000      2.470521000
H        3.653315000      1.508227000      3.718392000
H       -2.359840000     -0.719384000      0.227341000
H       -3.149969000     -4.114894000     -2.327718000
H       -0.726415000     -4.220464000     -2.844949000
N       -0.870986000      2.230101000     -0.163347000
C       -1.588149000      3.199761000      0.461345000
N       -1.204173000      1.485949000      1.874356000
O       -3.789187000      4.022862000      2.218070000
O       -5.550614000      4.011819000      0.835785000
H       -3.981294000      1.355123000      1.939011000
H       -6.520116000      1.716091000      0.260266000
H       -1.919799000      4.106366000     -0.011869000
H       -2.951080000      2.580833000      3.549568000
H       -2.113807000      4.133450000      3.351205000
H       -5.912836000      0.150686000      0.830189000
S        2.217576000     -3.657112000     -2.626568000
C        3.671504000     -2.807792000     -1.984882000
C        5.000419000     -3.141706000     -2.276703000
C        3.327045000     -1.732840000     -1.113460000
H        5.240461000     -3.962656000     -2.945773000
C        6.018989000     -2.389563000     -1.674843000
C        4.378415000     -1.000525000     -0.515853000
H        7.057655000     -2.630672000     -1.883747000
H        4.153240000     -0.192173000      0.166452000
C        5.706371000     -1.327403000     -0.794874000
H        6.509283000     -0.762006000     -0.330228000
S        2.222039000     -1.088107000      4.188227000
C        0.645669000     -2.348782000      2.413828000
C       -0.178128000     -3.388376000      1.924111000
C        1.162815000     -2.473818000      3.737077000
H       -0.572850000     -3.337826000      0.918537000
C       -0.474298000     -4.487641000      2.731563000
C        0.868491000     -3.569819000      4.558784000
H       -1.106411000     -5.283297000      2.347304000
H        1.271258000     -3.642785000      5.564659000
C        0.041164000     -4.578489000      4.045413000
H       -0.200372000     -5.439404000      4.662754000
