# Supplementary material for: Biocompatible Phosphorescent O2 Sensors Based on Ir(III) Complexes for In Vivo Hypoxia Imaging
Source: Biosensors (Basel). 2023 Jun 26;13(7):680. doi: 10.3390/bios13070680 (PMC10377268; doi:10.3390/bios13070680)
Supplement: Supplementary file 1 [file biosensors-13-00680-s001.zip › Optimized structures/Ir2.xyz]

C       -4.918615000      3.800958000     -2.166356000
H       -6.001318000      3.780740000     -2.247656000
C       -4.166388000      4.730435000     -2.917102000
H       -4.668847000      5.426598000     -3.582413000
C       -2.778110000      4.757822000     -2.804306000
H       -2.228580000      5.484222000     -3.391649000
Ir       1.333772000     -0.557018000      0.230448000
N        0.238273000     -1.152141000     -1.434753000
N        2.375668000      0.064227000      1.897266000
N       -0.032281000     -1.484336000      1.601030000
N       -0.294999000      0.883282000      0.386622000
C       -0.807481000     -2.002595000     -1.410974000
C       -1.335816000     -1.465641000     -3.697894000
C       -0.241518000     -0.608895000     -3.734756000
C        0.559201000     -0.460928000     -2.585634000
C        1.753514000      0.307557000     -2.446861000
C        2.396065000      0.335623000     -1.221066000
C        2.059820000      1.158770000      2.616294000
C        3.809200000      0.652327000      4.196019000
C        4.118952000     -0.491896000      3.464840000
C        3.385338000     -0.784767000      2.299647000
C        3.562909000     -1.881196000      1.397131000
C        2.734855000     -1.978686000      0.290421000
C        0.268067000     -2.570231000      2.342582000
H        1.272682000     -2.959606000      2.236601000
C       -0.674840000     -3.162133000      3.189242000
H       -0.404223000     -4.038213000      3.766880000
C       -1.958349000     -2.601053000      3.267562000
H       -2.711316000     -3.035912000      3.916127000
C       -2.265099000     -1.463242000      2.508655000
H       -3.243542000     -1.008167000      2.578129000
C       -1.277946000     -0.919671000      1.677046000
C       -1.402317000      0.274127000      0.853668000
N       -2.529463000      0.907991000      0.389995000
C       -3.875189000      0.454140000      0.602733000
C       -4.628983000      0.981858000      1.657037000
H       -4.200570000      1.738410000      2.306656000
C       -5.930996000      0.508661000      1.865277000
H       -6.499027000      0.896600000      2.705475000
C       -6.466707000     -0.484869000      1.022908000
C       -5.688816000     -1.006770000     -0.026656000
H       -6.109162000     -1.780057000     -0.661161000
C       -4.393076000     -0.531283000     -0.247064000
H       -3.793219000     -0.907677000     -1.067280000
C       -2.113266000      1.978086000     -0.406343000
C       -2.855012000      2.912530000     -1.209288000
C       -4.268014000      2.903611000     -1.325382000
H       -4.856745000      2.191256000     -0.762884000
C       -2.081896000      3.866650000     -1.950391000
C       -0.622483000      3.941008000     -1.798370000
H       -0.319838000      5.683381000     -3.068644000
C        0.151966000      4.954528000     -2.419421000
C        1.525069000      5.056574000     -2.198860000
H        2.092146000      5.841828000     -2.690887000
C        2.175396000      4.163272000     -1.318215000
H        3.239348000      4.259554000     -1.122506000
C        1.441187000      3.156992000     -0.702826000
H        1.921385000      2.474800000     -0.014755000
C        0.064482000      3.007502000     -0.968602000
C       -0.715068000      1.968233000     -0.362090000
C       -7.843646000     -1.053674000      1.215353000
O       -8.114035000     -2.242830000      0.865716000
H       -8.554662000      0.743680000      1.927381000
N       -8.774355000     -0.230289000      1.765669000
C      -10.138213000     -0.688617000      2.021801000
H      -10.120868000     -1.628437000      2.581263000
H      -10.681665000     -0.858890000      1.085398000
H      -10.664514000      0.067384000      2.607315000
C        2.451005000      2.722419000      4.576876000
O        3.353204000      3.281527000      5.270926000
N        1.178001000      3.198220000      4.518460000
H        0.454182000      2.658384000      4.062677000
C        0.790765000      4.421351000      5.218656000
H        0.775591000      4.270748000      6.304103000
H        1.500946000      5.222500000      4.995106000
H       -0.204534000      4.721923000      4.885761000
C       -2.815828000     -3.110356000     -2.542099000
O       -3.415569000     -3.355214000     -3.632337000
N       -3.234747000     -3.635462000     -1.358663000
H       -2.738401000     -3.443671000     -0.500188000
C       -4.396079000     -4.519985000     -1.286017000
H       -4.152578000     -5.527941000     -1.640592000
H       -4.735124000     -4.577561000     -0.249935000
H       -5.203953000     -4.125297000     -1.907960000
C        2.752245000      1.491658000      3.782695000
C       -1.635097000     -2.189371000     -2.521578000
H       -0.936680000     -2.547140000     -0.485296000
H        0.004232000     -0.055034000     -4.633937000
H        1.255313000      1.763100000      2.216592000
H        4.368519000      0.913318000      5.088427000
H        4.918396000     -1.154611000      3.776772000
H       -1.973216000     -1.601224000     -4.565195000
S        2.611239000      1.180103000     -3.772103000
C        3.929428000      1.552573000     -2.604013000
C        3.662387000      1.026748000     -1.308256000
C        5.084884000      2.290518000     -2.888992000
H        5.267932000      2.688605000     -3.882604000
C        4.604837000      1.263547000     -0.283841000
C        6.001653000      2.510155000     -1.851067000
H        4.428207000      0.877199000      0.711521000
H        6.905160000      3.081191000     -2.046719000
C        5.760839000      1.997516000     -0.554940000
H        6.483212000      2.178359000      0.236136000
S        4.834792000     -3.157758000      1.502311000
C        4.208290000     -3.836803000     -0.046113000
C        4.723029000     -4.956544000     -0.712359000
C        3.104039000     -3.091584000     -0.552316000
H        5.563703000     -5.514132000     -0.310426000
C        4.125721000     -5.337998000     -1.922396000
C        2.527816000     -3.497286000     -1.777091000
H        4.508950000     -6.201610000     -2.459048000
H        1.697447000     -2.939505000     -2.190257000
C        3.035932000     -4.608076000     -2.452377000
H        2.592548000     -4.916168000     -3.395153000
