# Supplementary material for: Biocompatible Phosphorescent O2 Sensors Based on Ir(III) Complexes for In Vivo Hypoxia Imaging
Source: Biosensors (Basel). 2023 Jun 26;13(7):680. doi: 10.3390/bios13070680 (PMC10377268; doi:10.3390/bios13070680)
Supplement: Supplementary file 1 [file biosensors-13-00680-s001.zip › Optimized structures/Ir3.xyz]

Ir       0.711393000     -0.046205000     -0.010767000
N        0.524268000     -1.617051000     -1.350468000
N        0.893327000      1.524228000      1.329340000
N       -1.019165000     -0.585700000      1.107152000
N       -0.867780000      0.850694000     -1.125959000
C       -0.376288000     -2.613203000     -1.235828000
C       -0.529685000     -3.583110000     -2.227981000
C        0.307459000     -3.517730000     -3.362367000
C        1.235325000     -2.486746000     -3.483233000
C        1.337281000     -1.524444000     -2.459810000
C        2.237676000     -0.414807000     -2.388903000
C        2.190330000      0.423719000     -1.287470000
C        0.234188000      2.695471000      1.225663000
C        0.327716000      3.680478000      2.210959000
C        1.154658000      3.433456000      3.327714000
C        1.827860000      2.220174000      3.439868000
C        1.688440000      1.255717000      2.423153000
C        2.316508000     -0.027141000      2.343929000
C        2.065923000     -0.834465000      1.246884000
C       -0.986936000     -1.307176000      2.246655000
H       -0.009433000     -1.616947000      2.591715000
C       -2.154578000     -1.646586000      2.933664000
H       -2.073831000     -2.258169000      3.825089000
C       -3.389767000     -1.219337000      2.421270000
C       -3.411506000     -0.472057000      1.235263000
H       -4.369864000     -0.163638000      0.836537000
C       -2.210808000     -0.154686000      0.595526000
C       -4.200313000      2.514235000     -3.245801000
O       -4.034431000      3.599078000     -3.876780000
H       -5.438558000      0.929171000     -2.798615000
N       -5.381144000      1.847543000     -3.220099000
C       -6.560409000      2.371906000     -3.908017000
H       -6.420936000      2.357119000     -4.994583000
H       -6.746826000      3.404941000     -3.600593000
H       -7.424961000      1.758555000     -3.649456000
C       -0.368052000      4.999458000      2.098405000
O        0.117811000      6.037145000      2.641537000
N       -1.534204000      5.020472000      1.398444000
H       -1.959365000      4.153868000      1.096210000
C       -2.272276000      6.264282000      1.187017000
H       -2.722861000      6.622806000      2.119488000
H       -1.599208000      7.040625000      0.812324000
H       -3.061227000      6.089375000      0.453178000
C       -1.505935000     -4.708817000     -2.102321000
O       -1.281728000     -5.827488000     -2.655349000
N       -2.631106000     -4.465524000     -1.376737000
H       -2.844835000     -3.524822000     -1.071498000
C       -3.627240000     -5.509517000     -1.144068000
H       -3.135327000     -6.427430000     -0.810349000
H       -4.321216000     -5.173096000     -0.371392000
H       -4.189489000     -5.735145000     -2.057438000
H       -0.940972000     -2.641024000     -0.313874000
H        0.215349000     -4.279221000     -4.129800000
H        1.881046000     -2.416411000     -4.351454000
H       -0.334804000      2.840847000      0.317312000
H        1.255039000      4.200632000      4.088355000
H        2.460393000      2.010224000      4.295131000
C       -3.058899000      1.894953000     -2.486324000
C       -3.243170000      1.151082000     -1.312550000
C       -2.126229000      0.633572000     -0.645625000
C       -0.680965000      1.569136000     -2.255427000
C       -1.754879000      2.115244000     -2.956870000
H       -4.234824000      1.001194000     -0.903599000
H        0.343335000      1.697150000     -2.578898000
H       -1.587549000      2.704581000     -3.850661000
C       -4.715398000     -1.558954000      3.047899000
O       -5.762128000     -1.609674000      2.336239000
H       -3.882794000     -1.647151000      4.930853000
N       -4.721234000     -1.790478000      4.383090000
C       -5.955453000     -2.148214000      5.081148000
H       -6.410609000     -3.029154000      4.618721000
H       -6.679560000     -1.327305000      5.040749000
H       -5.722801000     -2.369959000      6.123670000
S        3.489263000     -0.706523000      3.536456000
C        2.876637000     -3.123209000      0.379854000
C        3.693119000     -4.229408000      0.620329000
C        2.834141000     -2.058104000      1.308365000
H        3.722958000     -5.043730000     -0.098188000
C        4.484426000     -4.301753000      1.790447000
C        3.647982000     -2.154090000      2.475465000
H        5.114071000     -5.170067000      1.964244000
C        4.468471000     -3.260869000      2.729557000
H        5.079380000     -3.314705000      3.625757000
H        2.279039000     -3.077602000     -0.520658000
S        3.512514000     -0.007594000     -3.600509000
C        3.208598000      1.447674000     -1.362354000
C        4.004678000      1.365225000     -2.542631000
C        3.498835000      2.475240000     -0.435966000
H        2.919114000      2.560610000      0.473257000
C        5.045060000      2.264431000     -2.810598000
C        4.535136000      3.374899000     -0.690351000
H        5.638468000      2.184655000     -3.716531000
H        4.754343000      4.161334000      0.026411000
C        5.304882000      3.273623000     -1.872674000
H        6.107464000      3.982470000     -2.057176000
